# Supplementary material for: Frequency of Egg Intake Associated with Mortality in Chinese Adults: An 8-Year Nationwide Cohort Study
Source: Int J Environ Res Public Health. 2022 Nov 10;19(22):14777. doi: 10.3390/ijerph192214777 (PMC9690384; doi:10.3390/ijerph192214777)
Supplement: Supplementary file 1 [file ijerph-19-14777-s001.zip]

Archive with 1 entries (1 files):
- ijerph-1904837-supplementary.pdf
